# Supplementary material for: Dynamic Mechanical and Charlesby-Pinner Analyses of Radiation Cross-Linked Ethylene-Vinyl Acetate Copolymer (EVA)
Source: Molecules. 2025 Mar 27;30(7):1485. doi: 10.3390/molecules30071485 (PMC11990600; doi:10.3390/molecules30071485)
Supplement: Supplementary file 1 [file molecules-30-01485-s001.zip]

Archive with 1 entries (1 files):
- molecules-3477816-supplementary.pdf
